# Supplementary material for: Developing Prediction Models Using Near-Infrared Spectroscopy to Quantify Cannabinoid Content in Cannabis Sativa
Source: Sensors (Basel). 2023 Feb 27;23(5):2607. doi: 10.3390/s23052607 (PMC10007171; doi:10.3390/s23052607)
Supplement: Supplementary file 1 [file sensors-23-02607-s001.zip]

Archive with 7 entries (6 files):
- sensors-2200076-supplementary/
- sensors-2200076-supplementary/Figure S1 Histogram plot of Cannbinoids by Harvest Group.pdf
- sensors-2200076-supplementary/Figure S2 Score Plot of Two Principal Components of the Entire Cannabis Sample Set Using the Bruker MPA II FT-NIR Spectrometer .pdf
- sensors-2200076-supplementary/Table S3 LCMS Bruker MPA II Raw Data and Classifications for PLSDA.pdf
- sensors-2200076-supplementary/Table S4 LCMS MicroNIR Raw Data and Classifications for PLSDA.pdf
- sensors-2200076-supplementary/Table S5 Cannabinoid LCMS Standard Error Laboratory Values.pdf
- sensors-2200076-supplementary/Table S6 LCMS Raw Data.pdf
